# Supplementary material for: Geriatric ocular trauma and mortality: A retrospective cohort study
Source: PLoS One. 2025 May 28;20(5):e0324821. doi: 10.1371/journal.pone.0324821 (PMC12118826; doi:10.1371/journal.pone.0324821)
Supplement: S1 Table — This figure provides summary data on the distribution of patient numbers and all-cause mortality across study and control groups before and after cohort matching. Pre-matching data include total patient counts and the timing of deaths by year over a five-year observation period. Post-matching tables detail demographic information by sex and age group, as well as categorized causes of death within the study group. Additional stratification of deaths by age group is presented for the matched control group. These data were used to support comparative survival and comorbidity analyses in the main study. (XLSX) [file pone.0324821.s001.xlsx]

## Sheet: Raw Data Reorganized
	Data
	Pre-matching Patients
		Control Group	Study Group
	# of overall patients	1066	602
	# of overall deaths	69	68
	# of overall deaths 1st year only	11	25
	# of overall deaths in 2nd year only	18	15
	# of overall deaths in 3rd year only	17	11
	# of overall deaths in 4th year only	9	14
	# of overall deaths in 5th year only	14	3
	Post-matching Patients
		Deaths in Study Group	Total Patients in Study Group	Deaths in Control Group	Total Patients in Control Group
	Female	40	93	10	87
	Male	28	48	9	54
	60 years	2	4	5	27
	70 years	18	54	8	75
	80 years	33	60	5	33
	90 years	14	21	0	4
	100 years	1	2	0	2
	Post-matching Patients		Study Group Patients Death	Study Group Patients Total	Study Group Patients Death Rate		Control Group Patients Death	Control Group Patients Total	Control Group Patients Death Rate
	1 cardiac arrhythmias		33	47	0.7		0	37	0
	2 type 2 diabetes		18	34	0.53		6	31	0.19
	3 ischemic heart diseases		16	19	0.84		0	14	0
	4 heart failure		16	24	0.67		0	20	0
	5 dementia		23	25	0.92		0	16	0
	6 degenerative diseases of nervous system		13	18	0.72		0	12	0
	7 polyneuropathies and other disorders of peripheral nervous system not from infectious disease		2	4	0.5		1	5	0.2
	8 encephalopathy		0	1	0		0	1	0
	9 Alzheimer’s disease		6	9	0.67		0	6	0
	10 Parkinson's disease		0	1	0		0	1	0
	11 atherosclerosis, aortic aneurysm, peripheral vascular disease, atheroembolism, disease of capillaries		22	30	0.73		0	22	0
	12 hypertensive heart diseases including essential primary hypertension, hypertensive heart disease, secondary hypertension, hypertensive crisis		51	91	0.56		0	72	0
	Post-matching Control Group
	Age	Number of Deaths	Number of Patients
	60-69	5	27
	70-79	8	75
	80-89	5	33
	90-99	0	4
	100+	0	2
	Mean		76.16
	Median		76
	Post-matching Study Group
	Age	Number of Deaths	Number of Patients
	60-69	2	4
	70-79	18	54
	80-89	33	60
	90-99	14	21
	100+	1	2
	Mean		81.82
	Median		81
